# Supplementary material for: Characterization of Excited-State Electronic Structure in Diblock π-Conjugated Oligomers with Adjustable Linker Electronic Coupling
Source: Molecules. 2024 Jun 5;29(11):2678. doi: 10.3390/molecules29112678 (PMC11173629; doi:10.3390/molecules29112678)
Supplement: Supplementary file 1 [file molecules-29-02678-s001.zip]

Archive with 1 entries (1 files):
- molecules-3003192-supplementary.pdf
